# Supplementary material for: Diflubenzuron Did Not Affect the Abilities of the Backswimmer Buenoa tarsalis to Survive and Prey Upon Larvae of Aedes aegypti
Source: Insects. 2025 Apr 21;16(4):435. doi: 10.3390/insects16040435 (PMC12028109; doi:10.3390/insects16040435)
Supplement: Supplementary file 1 [file insects-16-00435-s001.zip]

Archive with 1 entries (1 files):
- insects-3533050-supplementary.pdf
